# Supplementary material for: Qualitative Insights into Vaccine Uptake of Nursing Staff in Long-Term Care Facilities in Finland
Source: Vaccines (Basel). 2023 Feb 23;11(3):530. doi: 10.3390/vaccines11030530 (PMC10056830; doi:10.3390/vaccines11030530)
Supplement: Supplementary file 1 [file vaccines-11-00530-s001.zip]

Archive with 2 entries (2 files):
- S1_Question Guide Nursing Staff.pdf
- S2_Question Guide Management.pdf
